# Supplementary material for: Presence and Persistence of Putative Lytic and Temperate Bacteriophages in Vaginal Metagenomes from South African Adolescents
Source: Viruses. 2021 Nov 23;13(12):2341. doi: 10.3390/v13122341 (PMC8708031; doi:10.3390/v13122341)
Supplement: Supplementary file 1 [file viruses-13-02341-s001.zip]

Archive with 4 entries (2 files):
- viruses-1462993-supplementary/
- viruses-1462993-supplementary/Prophage metagenomics paper_S1Table_17Sep2021.xlsx
- viruses-1462993-supplementary/__MACOSX/
- viruses-1462993-supplementary/__MACOSX/._Prophage metagenomics paper_S1Table_17Sep2021.xlsx
