# Supplementary material for: Presence and Persistence of Putative Lytic and Temperate Bacteriophages in Vaginal Metagenomes from South African Adolescents
Source: Viruses. 2021 Nov 23;13(12):2341. doi: 10.3390/v13122341 (PMC8708031; doi:10.3390/v13122341)
Supplement: Supplementary file 1 [file viruses-13-02341-s001.zip › viruses-1462993-supplementary/Prophage metagenomics paper_S1Table_17Sep2021.xlsx]

## Sheet: Sheet1
Supplementary Table 1. Identification of CRISPR spacers. The table includes the spacer sequence, hit coverage, name of the spacer hit, the species the spacer was identified in and its target gene.
Spacer Sequence	Hit-coverage	Spacerhit	Spacerhit Species	Spaper Target gene
CCCTGTAATCATGACATGCACGCCACTCTGCATA	33/34	CP047142.1	Lactobacillus crispatus	CRISPR diret repeat
CACGCCCGAATTGGGTATACTAAGTGTGTCGT	32/32	LR134385.1|CP002104.1|LT629773.1|AP012332.1	Gardnerella vaginalis	Domain of uncharacterised function (DUF2825)
CGAGTTGAGCGGCAAAGTCGAACATGAAACAC	32/32	LR134385.1|AP012332.1|LT629773.1|CP002104.1	Gardnerella vaginalis	non-coding
CGTATCATACTTTCTGAGTTTTGTCCTTATTG	32/32	LR134385.1|AP012332.1|LT629773.1|CP002104.1	Gardnerella vaginalis	Domain of uncharacterised function (DUF2825)
TAAGCACCCTAAAAACGCGGCGGGTATAACCAC	33/33	LR134385.1|AP012332.1|LT629773.1|CP002104.1	Gardnerella vaginalis	Domain of uncharacterised function (DUF2825)
TGTCAAGTGTACCATCTTTTAATTCTTGTGCT	32/32	LR134385.1|CP002104.1|LT629773.1|AP012332.1	Gardnerella vaginalis	Domain of uncharacterised function (DUF2825)
TTGTACTAGGTGGCGCAATCGATAGTTTTATTG	33/33	LR134385.1|CP002104.1|LT629773.1|AP012332.1	Gardnerella vaginalis	non-coding
AGTAGTCTCCAATTCAAAAGGTGCTTACGT	30/30	CP026503.1|CP046311.1	Lactobacillus crispatus	CRISPR diret repeat
CACGCCCGAATTGGGTATACTAAGTGTGTCGTT	33/33	LR134385.1|CP002104.1|LT629773.1|AP012332.1	Gardnerella vaginalis	Domain of uncharacterised function (DUF2825)
AAATGCTTTTCACGATGGACCGGATTTATA	30/30	CP033426.1	Lactobacillus crispatus	na
AAGCACTTGAATCTTGTCCCTGCTAGGAAC	30/30	CP026503.1|CP046311.1	Lactobacillus crispatus	CRISPR diret repeat
AAGTCGTTACATCAGCCAAAAGATGAGGCTTAA	32/33	CP033426.1|CP046311.1|CP026503.1	Lactobacillus crispatus	non-coding
AATGGGCGACTTCTTTTATTGTTGGGAAAC	30/30	CP033426.1	Lactobacillus crispatus	na
AGTAGTCTCCAATTCAAAAGGTGCTTACGT	30/30	CP026503.1|CP046311.1	Lactobacillus crispatus	CRISPR diret repeat
CCACTATCGCGCCTGGAATACCTGTTTTCT	30/30	CP026503.1|CP046311.1|CP033426.1	Lactobacillus crispatus	CRISPR diret repeat
CCGTGAAAACGGCGTTTACATGCGTAAGAC	30/30	CP033426.1|CP046311.1|CP026503.1	Lactobacillus crispatus	CRISPR diret repeat
TAAAGAAATAAATAATAGAGGTGTGAGGTA	30/30	CP026503.1|CP046311.1	Lactobacillus crispatus	CRISPR diret repeat
TACTGTTAACGGTGATGACTGGTATCCAGTTAGC	33/34	CP033426.1|CP046311.1|CP026503.1	Lactobacillus crispatus	non-coding
TACTTTGAGCTGTGTCAACGCCACAGCCGTTTA	32/33	CP033426.1|CP046311.1|CP026503.1	Lactobacillus crispatus	non-coding
TATCATCTTGAAGGGCACGGGAGACAAGGCAGA	32/33	CP033426.1|CP046311.1|CP026503.1	Lactobacillus crispatus	non-coding
TCGAATTTAGAAAAATCAACATTAACGCGG	30/30	CP026503.1|CP046311.1	Lactobacillus crispatus	CRISPR diret repeat
AAGCACTTGAATCTTGTCCCTGCTAGGAAC	30/30	CP026503.1|CP046311.1	Lactobacillus crispatus	CRISPR diret repeat
AGTAGTCTCCAATTCAAAAGGTGCTTACGT	30/30	CP026503.1|CP046311.1	Lactobacillus crispatus	CRISPR diret repeat
CCACTATCGCGCCTGGAATACCTGTTTTCT	30/30	CP026503.1|CP046311.1 |CP033426.1	Lactobacillus crispatus	CRISPR diret repeat
CCGTGAAAACGGCGTTTACATGCGTAAGAC	30/30	CP033426.1|CP046311.1|CP026503.1	Lactobacillus crispatus	CRISPR diret repeat
TAAAGAAATAAATAATAGAGGTGTGAGGTA	30/30	CP026503.1|CP046311.1	Lactobacillus crispatus	CRISPR diret repeat
TCGAATTTAGAAAAATCAACATTAACGCGG	30/30	CP026503.1|CP046311.1	Lactobacillus crispatus	CRISPR diret repeat
CTAAAACACGTAAGCACCTTTTGAATTGGAGACTACT	30/37	CP026503.1|CP046311.1	Lactobacillus crispatus	CRISPR diret repeat
CTAAAACAGAAAACAGGTATTCCAGGCGCGATAGTGG	30/37	CP026503.1|CP046311.1|CP033426.1	Lactobacillus crispatus	CRISPR diret repeat
CTAAAACGTTCCTAGCAGGGACAAGATTCAAGTGCTT	30/37	CP026503.1|CP046311.1	Lactobacillus crispatus	CRISPR diret repeat
CTAAAACTACCTCACACCTCTATTATTTATTTCTTTA	30/37	CP026503.1|CP046311.1	Lactobacillus crispatus	CRISPR diret repeat
AAGTCGTTACATCAGCCAAAAGATGAGGCTTAA	32/33	CP033426.1|CP046311.1|CP026503.1	Lactobacillus crispatus	non-coding
CCATCTAAAACGTCTTACGCATGTAAACGCCGTTTTCACGG	30/41	CP033426.1|CP046311.1|CP026503.	Lactobacillus crispatus	CRISPR diret repeat
CGTACGTTGGTACCGCCGCAAAAGCTAATA	30/30	CP026503.1|CP046311.1|CP033426.1	Lactobacillus crispatus	CRISPR diret repeat
TACTGTTAACGGTGATGACTGGTATCCAGTTAGC	33/34	CP033426.1|CP046311.1|CP026503.1	Lactobacillus crispatus	non-coding
TACTTTGAGCTGTGTCAACGCCACAGCCGTTTA	32/33	CP033426.1|CP046311.1|CP026503.1	Lactobacillus crispatus	non-coding
TATCATCTTGAAGGGCACGGGAGACAAGGCAGA	32/33	CP033426.1|CP046311.1|CP026503.1	Lactobacillus crispatus	non-coding
TCATCTAAAACAGAAAACAGGTATTCCAGGCGCGATAGTGG	30/41	CP026503.1|CP046311.1 |CP033426.1	Lactobacillus crispatus	CRISPR diret repeat
TCATCTAAAACCCGCGTTAATGTTGATTTTTCTAAATTCGA	30/41	CP026503.1|CP046311.1	Lactobacillus crispatus	CRISPR diret repeat
TCATCTAAAACTACCTCACACCTCTATTATTTATTTCTTTA	30/41	CP026503.1|CP046311.1	Lactobacillus crispatus	CRISPR diret repeat
AGGTTTAGATCCCACTATCGCGCCTGGAATACCTGTTTTCT	41/41	CP033426.1	Lactobacillus crispatus	CRISPR diret repeat
AGGTTTAGATCCCGTGAAAACGGCGTTTACATGCGTAAGAC	30/41	CP033426.1|CP046311.1|CP026503.1	Lactobacillus crispatus	CRISPR diret repeat
AGGTTTAGATCTATTAGCTTTTGCGGCGGTACCAACGTACG	30/41	CP026503.1|CP046311.1 |CP033426.1	Lactobacillus crispatus	CRISPR diret repeat
AGGTTTAGATCTCGAATTTAGAAAAATCAACATTAACGCGG	30/41	CP026503.1|CP046311.1	Lactobacillus crispatus	CRISPR diret repeat
TAAAGAAATAAATAATAGAGGTGTGAGGTA	30/30	CP026503.1|CP046311.1	Lactobacillus crispatus	CRISPR diret repeat
AAATGCTTTTCACGATGGACCGGATTTATA	30/30	CP033426.1	Lactobacillus crispatus	na
AAATGCTTTTCACGATGGACCGGATTTATA	30/30	CP033426.1	Lactobacillus crispatus	na
AATGGGCGACTTCTTTTATTGTTGGGAAAC	30/30	CP033426.1	Lactobacillus crispatus	na
AATGGGCGACTTCTTTTATTGTTGGGAAAC	30/30	CP033426.1	Lactobacillus crispatus	na
ACTACCAGAATGGGCAGTTGCAGAAAAGAT	30/30	CP018809.1	Lactobacillus jensenii	CRISPR diret repeat
AGTAGTCTCCAATTCAAAAGGTGCTTACGT	30/30	CP026503.1|CP046311.1	Lactobacillus crispatus	CRISPR diret repeat
CCACTATCGCGCCTGGAATACCTGTTTTCT	30/30	CP026503.1|CP046311.1 |CP033426.1	Lactobacillus crispatus	CRISPR diret repeat
CCACTATCGCGCCTGGAATACCTGTTTTCT	30/30	CP026503.1|CP046311.1 |CP033426.1	Lactobacillus crispatus	CRISPR diret repeat
CCGTGAAAACGGCGTTTACATGCGTAAGAC	30/30	CP033426.1|CP046311.1|CP026503.1	Lactobacillus crispatus	CRISPR diret repeat
GAAAACTTGAAGTCGCAACTCAATAGCGAG	30/30	CP018809.1	Lactobacillus jensenii	CRISPR diret repeat
TAGAAGATGGTACAAATAAACCATTTTCTA	30/30	CP033426.1	Lactobacillus crispatus	na
TATTAGCTTTTGCGGCGGTACCAACGTACG	30/30	CP026503.1|CP046311.1 |CP033426.1	Lactobacillus crispatus	CRISPR diret repeat
AAATGCTTTTCACGATGGACCGGATTTATA	30/30	CP033426.1	Lactobacillus crispatus	na
AATGGGCGACTTCTTTTATTGTTGGGAAAC	30/30	CP033426.1	Lactobacillus crispatus	na
ACTACCAGAATGGGCAGTTGCAGAAAAGAT	30/30	CP018809.1	Lactobacillus jensenii	CRISPR diret repeat
AGTAGTCTCCAATTCAAAAGGTGCTTACGT	30/30	CP026503.1|CP046311.1	Lactobacillus crispatus	CRISPR diret repeat
CCACTATCGCGCCTGGAATACCTGTTTTCT	30/30	CP026503.1|CP046311.1CP033426.1|	Lactobacillus crispatus	CRISPR diret repeat
CCGTGAAAACGGCGTTTACATGCGTAAGAC	30/30	CP033426.1|CP046311.1|CP026503.1	Lactobacillus crispatus	CRISPR diret repeat
TAAAGAAATAAATAATAGAGGTGTGAGGTA	30/30	CP026503.1|CP046311.1	Lactobacillus crispatus	CRISPR diret repeat
TCGTCATCACTCCATCCTTAAGCACAGGCTCAA	33/33	LR134385.1|CP002104.1|LT629773.1|AP012332.1	Gardnerella vaginalis	non-coding
CACGCCCGAATTGGGTATACTAAGTGTGTCGTT	33/33	LR134385.1|CP002104.1|LT629773.1|AP012332.1	Gardnerella vaginalis	Domain of uncharacterised function (DUF2825)
AAAAGTAGTCGATGAATATTTAAGGTTAGT	30/30	CP018809.1	Lactobacillus jensenii	CRISPR diret repeat
ACTACCAGAATGGGCAGTTGCAGAAAAGAT	30/30	CP018809.1	Lactobacillus jensenii	CRISPR diret repeat
ACTACTTTCAATTTCTCTGTCAAGCTTCTT	30/30	CP018809.1	Lactobacillus jensenii	CRISPR diret repeat
ATTAGGATACTGTGTAGGATATACCTTCCA	30/30	CP018809.1	Lactobacillus jensenii	CRISPR diret repeat
CACGCCCGAATTGGGTATACTAAGTGTGTCGTT	33/33	LR134385.1|CP002104.1|LT629773.1|AP012332.1	Gardnerella vaginalis	Domain of uncharacterised function (DUF2825)
CGAGTTGAGCGGCAAAGTCGAACATGAAACACA	33/33	LR134385.1|AP012332.1|LT629773.1|CP002104.1	Gardnerella vaginalis	non-coding
CTAAAGCTTTTTCAGCATCATTTTTAGTGT	30/30	CP018809.1	Lactobacillus jensenii	CRISPR diret repeat
GAAAACTTGAAGTCGCAACTCAATAGCGAG	30/30	CP018809.1	Lactobacillus jensenii	CRISPR diret repeat
GGCTAAAGACAATAAGATTAATGTTTCTAA	30/30	CP018809.1 / CP045664.1	Lactobacillus jensenii/iners	CRISPR diret repeat
TAAGCACCCTAAAAACGCGGCGGGTATAACCAC	33/33	LR134385.1|AP012332.1|LT629773.1|CP002104.1	Gardnerella vaginalis	Domain of uncharacterised function (DUF2825)
TACGCCTAGTGGCTATATTGACTTAACTAG	30/30	CP018809.1	Lactobacillus jensenii	CRISPR diret repeat
AAGAAGCTTGACAGAGAAATTGAAAGTAGT	30/30	CP018809.1	Lactobacillus jensenii	CRISPR diret repeat
ACGTAAGCACCTTTTGAATTGGAGACTACT	30/30	CP026503.1|CP046311.1	Lactobacillus crispatus	CRISPR diret repeat
ACTAACCTTAAATATTCATCGACTACTTTT	30/30	CP018809.1	Lactobacillus jensenii	CRISPR diret repeat
AGAAAACAGGTATTCCAGGCGCGATAGTGG	30/30	CP026503.1|CP046311.1 |CP033426.1	Lactobacillus crispatus	CRISPR diret repeat
ATCTTTTCTGCAACTGCCCATTCTGGTAGT	30/30	CP018809.1	Lactobacillus jensenii	CRISPR diret repeat
CCGCGTTAATGTTGATTTTTCTAAATTCGA	30/30	CP026503.1|CP046311.1	Lactobacillus crispatus	CRISPR diret repeat
CGTACGTTGGTACCGCCGCAAAAGCTAATA	30/30	CP026503.1|CP046311.1 |CP033426.1	Lactobacillus crispatus	CRISPR diret repeat
CTCGCTATTGAGTTGCGACTTCAAGTTTTC	30/30	CP018809.1	Lactobacillus jensenii	CRISPR diret repeat
GAAAAGACGTGGTTATACCCGCCGCGTTTTTAGGGTGCTTA	33/41	LR134385.1|AP012332.1|LT629773.1|CP002104.1	Gardnerella vaginalis	Domain of uncharacterised function (DUF2825)
GGAAATACATAAGCCGCTCAAGCACAGCATCTACAAGAGTG	33/41	LR134385.1|CP002104.1|LT629773.1|AP012332.1	Gardnerella vaginalis	non-coding
GGAAATACCAATAAAACTATCGATTGCGCCACCTAGTACAA	33/41	LR134385.1|CP002104.1|LT629773.1|AP012332.1	Gardnerella vaginalis	non-coding
GGAAATACTACATAAACATCTGTTTCTGAACCGTCAAACCA	33/41	LR134385.1|CP002104.1|LT629773.1|AP012332.1	Gardnerella vaginalis	non-coding
GGAAATACTCGATGACACTATCGCACGCCGCGGCACGACGC	33/41	LR134385.1|AP012332.1|LT629773.1|CP002104.1	Gardnerella vaginalis	non-coding
GTCTTACGCATGTAAACGCCGTTTTCACGG	30/30	CP033426.1|CP046311.1|CP026503.1	Lactobacillus crispatus	CRISPR diret repeat
GTTCCTAGCAGGGACAAGATTCAAGTGCTT	30/30	CP026503.1|CP046311.1	Lactobacillus crispatus	CRISPR diret repeat
AAGCACTTGAATCTTGTCCCTGCTAGGAAC	30/30	CP026503.1|CP046311.1	Lactobacillus crispatus	CRISPR diret repeat
AGTAGTCTCCAATTCAAAAGGTGCTTACGT	30/30	CP026503.1|CP046311.1	Lactobacillus crispatus	CRISPR diret repeat
CCACTATCGCGCCTGGAATACCTGTTTTCT	30/30	CP026503.1|CP046311.1 |CP033426.1	Lactobacillus crispatus	CRISPR diret repeat
CCGTGAAAACGGCGTTTACATGCGTAAGAC	30/30	CP033426.1|CP046311.1|CP026503.1	Lactobacillus crispatus	CRISPR diret repeat
TAAAGAAATAAATAATAGAGGTGTGAGGTA	30/30	CP026503.1|CP046311.1	Lactobacillus crispatus	CRISPR diret repeat
TCGAATTTAGAAAAATCAACATTAACGCGG	30/30	CP026503.1|CP046311.1	Lactobacillus crispatus	CRISPR diret repeat
AAAAGTAGTCGATGAATATTTAAGGTTAGT	30/30	CP018809.1	Lactobacillus jensenii	CRISPR diret repeat
ACGTAAGCACCTTTTGAATTGGAGACTACT	30/30	CP026503.1|CP046311.1	Lactobacillus crispatus	CRISPR diret repeat
ACTACCAGAATGGGCAGTTGCAGAAAAGAT	30/30	CP018809.1	Lactobacillus jensenii	CRISPR diret repeat
ACTACTTTCAATTTCTCTGTCAAGCTTCTT	30/30	CP018809.1	Lactobacillus jensenii	CRISPR diret repeat
AGAAAACAGGTATTCCAGGCGCGATAGTGG	30/30	CP026503.1|CP046311.1|CP033426.1	Lactobacillus crispatus	CRISPR diret repeat
CCGCGTTAATGTTGATTTTTCTAAATTCGA	30/30	CP026503.1|CP046311.1	Lactobacillus crispatus	CRISPR diret repeat
CGTACGTTGGTACCGCCGCAAAAGCTAATA	30/30	CP026503.1|CP046311.1|CP033426.1	Lactobacillus crispatus	CRISPR diret repeat
GAAAACTTGAAGTCGCAACTCAATAGCGAG	30/30	CP018809.1	Lactobacillus jensenii	CRISPR diret repeat
GTCTTACGCATGTAAACGCCGTTTTCACGG	30/30	CP033426.1|CP046311.1|CP026503.1	Lactobacillus crispatus	CRISPR diret repeat
GTTCCTAGCAGGGACAAGATTCAAGTGCTT	30/30	CP026503.1|CP046311.1	Lactobacillus crispatus	CRISPR diret repeat
CCTTCTAAAGCTCTTTTTACTAAAAGCTCTTCA	29/33	CP049223.1	Lactobacillus iners	CRISPR diret repeat
AAATGCTTTTCACGATGGACCGGATTTATA	30/30	CP033426.1	Lactobacillus crispatus	NA
AATGGGCGACTTCTTTTATTGTTGGGAAAC	30/30	CP033426.1	Lactobacillus crispatus	NA
AGTAGTCTCCAATTCAAAAGGTGCTTACGT	30/30	CP026503.1|CP046311.1	Lactobacillus crispatus	CRISPR diret repeat
CCACTATCGCGCCTGGAATACCTGTTTTCT	30/30	CP026503.1|CP046311.1|CP033426.1	Lactobacillus crispatus	CRISPR diret repeat
CCGTGAAAACGGCGTTTACATGCGTAAGAC	30/30	CP033426.1|CP046311.1|CP026503.1	Lactobacillus crispatus	CRISPR diret repeat
CTGAACCCGGCCCGCCTAGCCGCAGCCGTGGCG	32/33	CM001376.1	Jonquetella anthropi	NA
GTCTATCAAGTTGTCAGAGACAGAAGGTATCAA	32/33	CM001376.1	Jonquetella anthropi	NA
TAAAGAAATAAATAATAGAGGTGTGAGGTA	30/30	CP026503.1|CP046311.1	Lactobacillus crispatus	CRISPR diret repeat
TGAAGAGCTTTTAGTAAAAAGAGCTTTAGAAGG	29/33	CP049223.1	Lactobacillus iners	CRISPR diret repeat
ACGTAAGCACCTTTTGAATTGGAGACTACT	30/30	CP026503.1|CP046311.1	Lactobacillus crispatus	CRISPR diret repeat
AGAAAACAGGTATTCCAGGCGCGATAGTGG	30/30	CP026503.1|CP046311.1|CP033426.1	Lactobacillus crispatus	CRISPR diret repeat
CGTACGTTGGTACCGCCGCAAAAGCTAATA	30/30	CP026503.1|CP046311.1|CP033426.1	Lactobacillus crispatus	CRISPR diret repeat
GTCTTACGCATGTAAACGCCGTTTTCACGG	30/30	CP033426.1|CP046311.1|CP026503.1	Lactobacillus crispatus	CRISPR diret repeat
GTTTCCCAACAATAAAAGAAGTCGCCCATT	30/30	CP033426.1	Lactobacillus crispatus	NA
TATAAATCCGGTCCATCGTGAAAAGCATTT	30/30	CP033426.1	Lactobacillus crispatus	NA
TGAAGAGCTTTTAGTAAAAAGAGCTTTAGAAGG	29/33	CP049223.1	Lactobacillus iners	CRISPR diret repeat
AAGCACTTGAATCTTGTCCCTGCTAGGAAC	30/30	CP026503.1|CP046311.1	Lactobacillus crispatus	CRISPR diret repeat
AGTAGTCTCCAATTCAAAAGGTGCTTACGT	30/30	CP026503.1|CP046311.1	Lactobacillus crispatus	CRISPR diret repeat
CCACTATCGCGCCTGGAATACCTGTTTTCT	30/30	CP026503.1|CP046311.1|CP033426.1	Lactobacillus crispatus	CRISPR diret repeat
CCGTGAAAACGGCGTTTACATGCGTAAGAC	30/30	CP033426.1|CP046311.1|CP026503.1	Lactobacillus crispatus	CRISPR diret repeat
TAAAGAAATAAATAATAGAGGTGTGAGGTA	30/30	CP026503.1|CP046311.1	Lactobacillus crispatus	CRISPR diret repeat
TCGAATTTAGAAAAATCAACATTAACGCGG	30/30	CP026503.1|CP046311.1	Lactobacillus crispatus	CRISPR diret repeat
AAGCACTTGAATCTTGTCCCTGCTAGGAAC	30/30	CP026503.1|CP046311.1	Lactobacillus crispatus	CRISPR diret repeat
AAGTCGTTACATCAGCCAAAAGATGAGGCTTAA	32/33	CP033426.1|CP046311.1|CP026503.1	Lactobacillus crispatus	non-coding
AGTAGTCTCCAATTCAAAAGGTGCTTACGT	30/30	CP026503.1|CP046311.1	Lactobacillus crispatus	CRISPR diret repeat
CCACTATCGCGCCTGGAATACCTGTTTTCT	30/30	CP026503.1|CP046311.1|CP033426.1	Lactobacillus crispatus	CRISPR diret repeat
CCGTGAAAACGGCGTTTACATGCGTAAGAC	30/30	CP033426.1|CP046311.1|CP026503.1	Lactobacillus crispatus	CRISPR diret repeat
TAAAGAAATAAATAATAGAGGTGTGAGGTA	30/30	CP026503.1|CP046311.1	Lactobacillus crispatus	CRISPR diret repeat
TACTGTTAACGGTGATGACTGGTATCCAGTTAGC	33/34	CP033426.1|CP046311.1|CP026503.1	Lactobacillus crispatus	non-coding
TACTTTGAGCTGTGTCAACGCCACAGCCGTTTA	32/33	CP033426.1|CP046311.1|CP026503.1	Lactobacillus crispatus	non-coding
TATCATCTTGAAGGGCACGGGAGACAAGGCAGA	32/33	CP033426.1|CP046311.1|CP026503.1	Lactobacillus crispatus	non-coding
TCGAATTTAGAAAAATCAACATTAACGCGG	30/30	CP026503.1|CP046311.1	Lactobacillus crispatus	CRISPR diret repeat
AAAAGTAAGTCATACTTTGCGTAAGTGCGTCT	32/32	CP049228.1|CP049223.1	Lactobacillus iners	CRISPR diret repeat
AAGTCGTTACATCAGCCAAAAGATGAGGCTTAA	32/33	CP033426.1|CP046311.1|CP026503.1	Lactobacillus crispatus	non-coding
ACGTAAGCACCTTTTGAATTGGAGACTACT	30/30	CP026503.1|CP046311.1	Lactobacillus crispatus	CRISPR diret repeat
ACTACTTTCAATTTCTCTGTCAAGCTTCTT	30/30	CP018809.1	Lactobacillus jensenii	CRISPR diret repeat
AGAAAACAGGTATTCCAGGCGCGATAGTGG	30/30	CP026503.1|CP046311.1|CP033426.1	Lactobacillus crispatus	CRISPR diret repeat
ATCTGCCTTTCCAGTCCGCATTGTTGTTTTCC	32/32	CP049228.1|CP049223.1	Lactobacillus iners	CRISPR diret repeat
ATGGTTTTCGTCATACGTTTGCTACTTTGCTG	32/32	CP049228.1|CP049223.1	Lactobacillus iners	CRISPR diret repeat
ATTGAAGTCGCTTTCTATCATCTCAACGGCGT	32/32	CP049223.1	Lactobacillus iners	CRISPR diret repeat
CACTCGCTAAAGGTGCAGTGCAAGCAAGCTAT	32/32	CP049228.1|CP049223.1	Lactobacillus iners	CRISPR diret repeat
CCGCGTTAATGTTGATTTTTCTAAATTCGA	30/30	CP026503.1|CP046311.1	Lactobacillus crispatus	CRISPR diret repeat
CGCATTGACATAGAAAAGTAAAAACTTCCCATA	32/32	CP049228.1|CP049223.1	Lactobacillus iners	CRISPR diret repeat
CGTACGTTGGTACCGCCGCAAAAGCTAATA	30/30	CP026503.1|CP046311.1|CP033426.1	Lactobacillus crispatus	CRISPR diret repeat
CTAAAGCTTTTTCAGCATCATTTTTAGTGT	30/30	CP018809.1	Lactobacillus jensenii	CRISPR diret repeat
GGATTTAAAGCATCTAATACTGACTTCGCAAC	32/32	CP049223.1	Lactobacillus iners	CRISPR diret repeat
GGCTAAAGACAATAAGATTAATGTTTCTAA	30/30	CP018809.1 / CP045664.1	Lactobacillus jensenii/iners	CRISPR diret repeat
GTCTTACGCATGTAAACGCCGTTTTCACGG	30/30	CP033426.1|CP046311.1|CP026503.1	Lactobacillus crispatus	CRISPR diret repeat
GTTCCTAGCAGGGACAAGATTCAAGTGCTT	30/30	CP026503.1|CP046311.1	Lactobacillus crispatus	CRISPR diret repeat
TAAAGTGACTTTATTACTTTGAAGTAAGCGTTG	32/32	CP049228.1|CP049223.1	Lactobacillus iners	CRISPR diret repeat
TAAATGTGTAACTCATCAGAATCACCCCTTTT	32/32	CP049223.1	Lactobacillus iners	CRISPR diret repeat
TAACTCTGTGTCTAGTAGCTTTATTGACCCTGA	32/32	CP049223.1	Lactobacillus iners	CRISPR diret repeat
TACGCCTAGTGGCTATATTGACTTAACTAG	30/30	CP018809.1	Lactobacillus jensenii	CRISPR diret repeat
TACTGTTAACGGTGATGACTGGTATCCAGTTAGC	33/34	CP033426.1|CP046311.1|CP026503.1	Lactobacillus crispatus	non-coding
TACTTTGAGCTGTGTCAACGCCACAGCCGTTTA	32/33	CP033426.1|CP046311.1|CP026503.1	Lactobacillus crispatus	non-coding
TATCATCTTGAAGGGCACGGGAGACAAGGCAGA	33/34	CP033426.1|CP046311.1|CP026503.1	Lactobacillus crispatus	non-coding
TTTACCATGCCTGCTAAATCTTTTAGTTGGTC	32/32	CP049228.1|CP049223.1	Lactobacillus iners	CRISPR diret repeat
